# Supplementary material for: Correction: Hyaluronic Acid Injections Are Associated with Delay of Total Knee Replacement Surgery in Patients with Knee Osteoarthritis: Evidence from a Large U.S. Health Claims Database
Source: PLoS One. 2016 Jan 29;11(1):e0148591. doi: 10.1371/journal.pone.0148591 (PMC4732679; doi:10.1371/journal.pone.0148591)
Supplement: S1 Text — (XLSX) [file pone.0148591.s001.xlsx]

## Sheet: Table 1, 4
	Table 1. Demographic and Clinical Characteristics (TKR patients)
	Demographic descriptors	HA Patients		Non-HA Group		P-Value
		N=50,349		N=131,673
	Age (n,%):
	18-44 years	1713	3.40225	2966	2.25255	<.0001
	45-54	12193	24.217	23563	17.8951
	55-64	24034	47.7348	63540	48.2559
	65+	12409	24.646	41604	31.5965
	Mean	59.651		61.5282		<.0001
	SD	8.86089		8.87992
	Gender (n,%):
	Male	19386	38.5032	57628	43.766	<.0001
	Payer Type (n,%):
	Commercial Plan	29770	59.1273	79036	60.0245	<.0001
	Medicaid	241	0.478659	884	0.67136
	Medicare Risk	1759	3.49361	6348	4.82103
	Medicare Cost	934	1.85505	2973	2.25787
	Self-Insured	17328	34.4158	41708	31.6754
	Unknown	317	0.629605	724	0.549847
	Geographic Region (n,%):
	Northeast	13032	25.8833	29833	22.6569	<.0001
	Midwest	18399	36.5429	48035	36.4805
	South	13767	27.3431	36798	27.9465
	West	5151	10.2306	17007	12.9161
	Physician Specialty (n,%):
	Orthopedic Surgery	22051	43.7963	59547	45.2234	<.0001
	GP/FP/IM	5212	10.3517	13436	10.2041
	Orthopedics	3486	6.92367	9376	7.12067
	Rehabilitation Medicine	950	1.88683	1416	1.07539
	Rheumatology	722	1.43399	838	0.636425
	Other	17928	35.6075	47060	35.7401
	Charlson Comorbidity Score (n,%):
	0	32992	65.5266	84797	64.3997	<.0001
	1	9036	17.9467	23943	18.1837
	2	5134	10.1968	13789	10.4722
	3	1837	3.64853	5189	3.94082
	4+	1350	2.68128	3955	3.00365
	Mean	0.624302		0.656748		<.0001
	SD	1.10101		1.13724
	Median	0		0
	Table 4. Comorbidites and Medication
	Comorbidities of Interest (n,%):
	Hypertension	22991	45.6633	61494	46.7021	<.0001
	Hyperlipidemia	21236	42.1776	53197	40.4008	<.0001
	Diabetes	8251	16.3876	23443	17.804	<.0001
	Schizophrenia	54	0.107251	105	0.079743	0.0756
	Major depression	1534	3.04673	3171	2.40824	<.0001
	Bipolar disorder	473	0.939443	984	0.747306	<.0001
	Vascular disease	12479	24.785	33568	25.4935	0.0019
	Liver disease	1238	2.45884	2764	2.09914	<.0001
	Renal disease	2563	5.09047	7092	5.38607	0.0118
	Substance abuse disorder	1569	3.11625	3921	2.97783	0.1225
	COPD	1687	3.35061	4707	3.57476	0.0201
	Anemia	3254	6.46289	8572	6.51007	0.7149
	Medications of Interest (n,%):
	Corticosteroids	14296	28.3938	27407	20.8144	<.0001
	NSAIDS	14112	28.0284	29953	22.748	<.0001
	Cox-2 Inhibitors	3149	6.25434	6977	5.29873	<.0001
	Analgesics Non-Narcotic	619	1.22942	1229	0.933373	<.0001
	Opioids	17763	35.2797	40980	31.1226	<.0001
	Anti-Inflammatory Analgesics (non-NSAID)	149	0.295934	290	0.220243	0.0032
	H2 blocker	1056	2.09736	2521	1.91459	0.012
	PPI	9271	18.4135	20876	15.8544	<.0001

## Sheet: Table 2 Cox Age Gender CCI
Cox Proportional Hazards Model of the Risk of Having TKR (TKR patients, N=182,022)
		Standard	Hazard	95% C. I. of Hazard Ratio
Independent Variables	Coefficient	Error	Ratio	Lower Limit	Upper Limit	Chi-Square	P-value
HA 1 course vs. non HA cohort	-0.57086	0.00593	0.565	0.559	0.572	9255.21	<.0001
HA 2 courses vs. non HA cohort	-0.90099	0.01102	0.406	0.397	0.415	6679.8	<.0001
HA 3 courses vs. non HA cohort	-1.13234	0.01922	0.322	0.31	0.335	3470.92	<.0001
HA 4 courses vs. non HA cohort	-1.26507	0.031	0.282	0.266	0.3	1665.18	<.0001
HA 5+ courses vs. non HA cohort	-1.49557	0.03641	0.224	0.209	0.241	1687.27	<.0001
Age (continuous variable)	0.0096	0.0002707	1.01	1.009	1.01	1257.47	<.0001
Gender: male vs. female	0.04187	0.00475	1.043	1.033	1.053	77.6343	<.0001
CCI (continuous variable)	-0.00168	0.00214	0.998	0.994	1.003	0.6152	0.4328

## Sheet: Table 3 Time to TKR
OA to TKR Subgroup of Patients (All TKR patients) (n=182,022)
	n	Mean	Median	STD	1st quartile	3rd quartile
Days between OA and TKR (for non-HA cohort)	131673	270.307	114	355.492	42	359
Days between OA and TKR (for HA treatments, 1 course patients)	36861	513.739	386	400.062	216	704
Days between OA and TKR (for HA treatments, 2 course patients)	8893	741.662	648	408.615	434	972
Days between OA and TKR (for HA treatments, 3 course patients)	2783	945.579	875	390.472	648	1189
Days between OA and TKR (for HA treatments, 4 course patients)	1052	1085.06	1054	356.145	818.5	1339
Days between OA and TKR (for HA treatments, 5+ course patients)	760	1306.02	1312	355.662	1063.5	1564
Days between OA and TKR (for HA patients, regardless of courses)	50349	601.762	484	433.21	261	847
Log-rank Test
Therapy between OA to TKR	Chi-square	P-value
HA 1 course vs. non HA patients	13724.6	<.0001
HA 2 courses vs. non HA patients	18138.7	<.0001
HA 3 courses vs. non HA patients	19363.5	<.0001
HA 4 courses vs. non HA patients	19664.4	<.0001
HA 5 courses vs. non HA patients	19934.6	<.0001
HA patients (regardless of courses) vs. non HA patients	19769.1	<.0001
Median Time to TKR
Therapy between OA to TKR	Median Time to TKR (days)	%95 CI Lower	%95 CI Upper
HA 1 course	386	383	391
HA 2 courses	648	639	658
HA 3 courses	875	856	899
HA 4 courses	1054	1030	1082
HA 5 courses	1312	1278	1347
Non HA patients	114	113	116
Median Time to TKR
Therapy between OA to TKR	Median Time to TKR (days)	%95 CI Lower	%95 CI Upper
HA patients	484	479	489
non HA patients	114	113	116
